# Supplementary material for: Characterization of the Soybean GPAT Gene Family Identifies GmGPAT1 as a Key Protein in Salt Stress Tolerance
Source: Plants (Basel). 2025 Sep 13;14(18):2862. doi: 10.3390/plants14182862 (PMC12473205; doi:10.3390/plants14182862)
Supplement: Supplementary file 1 [file plants-14-02862-s001.zip › Table S3.xlsx]

## Sheet: Sheet1
Table S3 – Collinear gene pairs of GPATs in five species.
Number	Gene 1	Gene 2
1	GmGPAT1	AtGPAT4
2	GmGPAT2	AtGPAT5
3	GmGPAT3	AtGPAT8
4	GmGPAT4	AtGPAT9
5	GmGPAT6	AtGPAT1
6	GmGPAT7	AtGPAT5
7	GmGPAT8	AtGPAT8
8	GmGPAT11	AtGPAT1
9	GmGPAT12	AtGPAT5
10	GmGPAT16	AtGPAT4
11	GmGPAT17	AtGPAT8
12	GmGPAT21	AtGPAT9
13	GmGPAT25	AtGPAT5
14	GmGPAT26	AtGPAT8
15	GmGPAT1	OsGPAT16
16	GmGPAT2	OsGPAT11
17	GmGPAT2	OsGPAT5
18	GmGPAT3	OsGPAT2
19	GmGPAT3	OsGPAT1
20	GmGPAT5	OsGPAT5
21	GmGPAT5	OsGPAT11
22	GmGPAT7	OsGPAT5
23	GmGPAT8	OsGPAT2
24	GmGPAT8	OsGPAT18
25	GmGPAT12	OsGPAT5
26	GmGPAT12	OsGPAT11
27	GmGPAT16	OsGPAT16
28	GmGPAT17	OsGPAT2
29	GmGPAT17	OsGPAT18
30	GmGPAT25	OsGPAT5
31	GmGPAT26	OsGPAT2
32	GmGPAT26	OsGPAT18
33	GmGPAT2	SbGPAT9
34	GmGPAT2	SbGPAT13
35	GmGPAT5	SbGPAT7
36	GmGPAT5	SbGPAT12
37	GmGPAT7	SbGPAT9
38	GmGPAT7	SbGPAT13
39	GmGPAT8	SbGPAT7
40	GmGPAT8	SbGPAT12
41	GmGPAT12	SbGPAT9
42	GmGPAT12	SbGPAT13
43	GmGPAT16	SbGPAT4
44	GmGPAT17	SbGPAT7
45	GmGPAT17	SbGPAT12
46	GmGPAT26	SbGPAT1
47	GmGPAT26	SbGPAT7
48	GmGPAT26	SbGPAT12
49	GmGPAT2	ZmGPAT8
50	GmGPAT7	ZmGPAT8
51	GmGPAT12	ZmGPAT8
52	GmGPAT16	ZmGPAT2
53	GmGPAT1	GmGPAT16
54	GmGPAT2	GmGPAT25
55	GmGPAT2	GmGPAT7
56	GmGPAT3	GmGPAT8
57	GmGPAT3	GmGPAT17
58	GmGPAT3	GmGPAT26
59	GmGPAT4	GmGPAT21
60	GmGPAT5	GmGPAT24
61	GmGPAT5	GmGPAT14
62	GmGPAT5	GmGPAT20
63	GmGPAT6	GmGPAT11
64	GmGPAT7	GmGPAT12
65	GmGPAT7	GmGPAT25
66	GmGPAT8	GmGPAT26
67	GmGPAT10	GmGPAT13
68	GmGPAT12	GmGPAT25
69	GmGPAT14	GmGPAT20
70	GmGPAT14	GmGPAT24
71	GmGPAT17	GmGPAT26
72	GmGPAT18	GmGPAT27
73	GmGPAT19	GmGPAT22
74	GmGPAT20	GmGPAT24
