# Supplementary material for: Characterization of the Soybean GPAT Gene Family Identifies GmGPAT1 as a Key Protein in Salt Stress Tolerance
Source: Plants (Basel). 2025 Sep 13;14(18):2862. doi: 10.3390/plants14182862 (PMC12473205; doi:10.3390/plants14182862)
Supplement: Supplementary file 1 [file plants-14-02862-s001.zip › Table S4.xlsx]

## Sheet: Sheet1
GmGPAT1 PAM sgRNA1					GmGPAT1 sgRNA2 PAM					Deduced protein sequences of GmGPAT1 in mutants compared to the WT
WT	170bp	CCTCGCCTTGTTGCTCCTCCATC	192bp		WT		CACGCACCTTCCTCAACGCTCGG	235bp		WT	56	SSSPCCSSITPKVKSKDNNNCYLVSAKHSPANMSASVSSRTFLNARNEQELLAGI	110
gmgpat1-1	170bp	CCTCGC--TTGTTGCTCCTCCATC	-1bp		gmgpat1-1		CACGCACCTTCCTCAACGCTCGG	N		gmgpat1-1	56	SSSLVAPPSLPRLNPKITTIATSSPLNILPLTCPLRFRHAPSSTLGTNKSF*	p107*
gmgpat1-2	170bp	CCT----------------TTGCTCCTCCATC	-7bp		gmgpat1-2		CACGCACC----------------------------------	-15bp		gmgpat1-2	56	SSFAPPSLPRLNPKITTIATSSPLNILPLTCPLRFRHAPTNKSF*	p100*
gmgpat1-3	170bp	CCTCGC--TTGTTGCTCCTCCATC	-1bp		gmgpat1-3		CACGCACCTTCCTCAACGCTCGG	N		gmgpat1-3	56	SSSLVAPPSLPRLNPKITTIATSSPLNILPLTCPLRFRHAPSSTLGTNKSF*	p107*
gmgpat1-4	170bp	CCT----------------TTGCTCCTCCATC	-7bp		gmgpat1-4		CACGCACC----------------------------------	-15bp		gmgpat1-4	56	SSFAPPSLPRLNPKITTIATSSPLNILPLTCPLRFRHAPTNKSF*	p100*
gmgpat1-5	170bp	CCT----------------TTGCTCCTCCATC	-7bp		gmgpat1-5		CACGCACC----------------------------------	-15bp		gmgpat1-5	56	SSFAPPSLPRLNPKITTIATSSPLNILPLTCPLRFRHAPTNKSF*	p100*
gmgpat1-6	170bp	CCTCGC---------TTGCTCCTCCATC	-4bp		gmgpat1-6		CACGCACCTTCCTCAACGCTCGG	N		gmgpat1-6	56	SSSLAPPSLPRLNPKITTIATSSPLNILPLTCPLRFRHAPSSTLGTNKSF*	p106*
gmgpat1-7	170bp	CCTCGC--TTGTTGCTCCTCCATC	-1bp		gmgpat1-7		CACGCACCTTCCTCAACGCTCGG	N		gmgpat1-7	56	SSSLVAPPSLPRLNPKITTIATSSPLNILPLTCPLRFRHAPSSTLGTNKSF*	p107*
gmgpat1-8	170bp	CCT-----------TGTTGCTCCTCCATC	-5bp		gmgpat1-8		CACGCACCTTCCTCAACGCTCGG	N		gmgpat1-8	56	SSLLLLHHSQG*	p67*
gmgpat1-9	170bp	CCTCGCCTTTGTTGCTCCTCCATC	+1bp		gmgpat1-9		CACGCACCTTCCTCAACGCTCGG	N		gmgpat1-9	56	SSSPLLLLHHSQG*	p69*
gmgpat1-10	170bp	CCTCGCC---GTTGCTCCTCCATC	-2bp		gmgpat1-10		CACGCACCTTCCTCAACGCTCGG	N		gmgpat1-10	56	SSSPLLLHHSQG*	p68*
gmgpat1-11	170bp	CCTCGC--TTGTTGCTCCTCCATC	-1bp		gmgpat1-11		CACGCACCTTCCTCAACGCTCGG	N		gmgpat1-11	56	SSSLVAPPSLPRLNPKITTIATSSPLNILPLTCPLRFRHAPSSTLGTNKSF*	p107*
gmgpat1-12	170bp	CCTCGC--TTGTTGCTCCTCCATC	-1bp		gmgpat1-12		CACGCACCTTCCTCAACGCTCGG	N		gmgpat1-12	56	SSSLVAPPSLPRLNPKITTIATSSPLNILPLTCPLRFRHAPSSTLGTNKSF*	p107*
gmgpat1-13	170bp	CCTCGC--TTGTTGCTCCTCCATC	-1bp		gmgpat1-13		CACGCACCTTCCTCAACGCTCGG	N		gmgpat1-13	56	SSSLVAPPSLPRLNPKITTIATSSPLNILPLTCPLRFRHAPSSTLGTNKSF*	p107*
gmgpat1-14	170bp	CCTCGC--TTGTTGCTCCTCCATC	-1bp		gmgpat1-14		CACGCACCTTCCTCAACGCTCGG	N		gmgpat1-14	56	SSSLVAPPSLPRLNPKITTIATSSPLNILPLTCPLRFRHAPSSTLGTNKSF*	p107*
